# Supplementary material for: Post COVID-19 and Long COVID Symptoms in Otorhinolaryngology—A Narrative Review
Source: J Clin Med. 2025 Jan 14;14(2):506. doi: 10.3390/jcm14020506 (PMC11765628; doi:10.3390/jcm14020506)
Supplement: Supplementary file 1 [file jcm-14-00506-s001.zip]

Archive with 1 entries (1 files):
- jcm-3331287-supplementary.pdf
